# Supplementary material for: Effects of Combining Meditation Techniques on Short-Term Memory, Attention, and Affect in Healthy College Students
Source: Front Psychol. 2021 Mar 5;12:607573. doi: 10.3389/fpsyg.2021.607573 (PMC7973112; doi:10.3389/fpsyg.2021.607573)
Supplement: Supplementary Table S1 — The control group (n = 26) assessment data. Significant differences for digital recall score (mean = −3.33, p-value = 0.03), listening recall processing score (mean = 9.36, p-value = 0.01) were observed. Values of p did not meet Bonferroni criteria. [file Table_1.xlsx]

## Sheet: Supplementary tables list
S1	The control group (n=26) assessment data. Significant differences for digital recall score (mean=-3.33, p-value=0.03), listening recall processing score (mean=9.36, p-value=0.01) were observed. Values of p did not meet Bonferroni criteria.
S2	Asssessment of different variables among all the meditaion groups (n=116). Values of p are shown for some of the variables including those with uncorrected p< 0.05.* indictes significance after Bonferroni correction.
S3	Analysis between and within groups. At least, one group showed statistical differences (p<0.05) in HitRt score and digital recall score.
S4	Correlations between Age and Improvement.
S5	Significant differences in Improvement between genders for meditation group.
S6	The sound focus (Mahapran) meditation (n=31). (p< 0.05 was considered significant)
S7	The color focus meditation (n=34). (p< 0.05 was considered significant).
S8	Assessment of the combined group meditation (n=51). (p< 0.05 was considered significant).
S9	Post Hoc test (Bonferroni test was used to account for sample size differences) for the three statistically significant variables. * Denotes statistical significant mean value.
S10	Significant differences in Improvement between semesters for control group.

## Sheet: S1
Variables	N	Paired Differences				Sig. (2-tailed)
		Mean	SD	95% Confidence Interval of the Difference
				Lower	Upper
Variables	N	Paired Differences				Sig. (2-tailed)
		Mean	SD	95% Confidence Interval of the Difference
				Lower	Upper
Buzz1Avg - Buzz2Avg	26	-0.29	4.23	-2	1.43	0.74
Buzz1Max - Buzz2Max	26	-0.58	5.08	-2.63	1.47	0.57
Om1TScore - Om2TScore	25	0.68	2.12	-0.19	1.55	0.12
Com1Tscore - Com2Tscore	25	-0.16	1.25	-0.68	0.36	0.53
HitRt1Tscore - HitRt2Tscore	25	0.12	1.17	-0.36	0.6	0.61
DigitRecall1 - DigitalRecall2	24	-3.33	7.15	-6.35	-0.32	0.03
ListeningRecall1 - ListeningRecall2	24	-6.79	18.04	-14.41	0.82	0.08
ListeningRecallprocessing1 - ListeningProcessing2	25	9.36	16.12	2.7	16.02	0.01
SpatialRecall1 - SpatialRecall2	26	-4	12.52	-9.06	1.06	0.12
SpatialRecallprocessing1 - SpatialProcessing2	26	4.42	13.72	-1.12	9.97	0.11
Positive1 - Positive2	26	-1.15	5.84	-3.51	1.2	0.32
Negative1 - Negative2	26	0.31	6.14	-2.17	2.79	0.8

## Sheet: S2
Variables	N	Paired Differences				Sig. (2-tailed)
		Mean	SD	95% Confidence Interval of the Difference
				Lower	Upper
Buzz1Avg - Buzz2Avg	116	-2.61	6.75	-3.85	-1.37	0*
Buzz1Max - Buzz2Max	116	-2.39	6.87	-3.66	-1.13	0*
Om1TScore - Om2TScore	115	-0.05	1.61	-0.35	0.24	0.73
Com1Tscore - Com2Tscore	115	0.38	1.05	0.19	0.58	0*
HitRt1Tscore - HitRt2Tscore	115	-0.19	1.16	-0.41	0.02	0.08
DigitRecall1 - DigitalRecall2	113	-4.34	11.97	-6.57	-2.11	0*
ListeningRecall1 - ListeningRecall2	113	-8.79	14.52	-11.49	-6.08	0*
ListeningRecallprocessing1 - ListeningProcessing2	113	7.62	12.58	5.28	9.96	0*
SpatialRecall1 - SpatialRecall2	70	-4.41	14.4	-7.85	-0.98	0.01*
SpatialRecallprocessing1 - SpatialProcessing2	70	4.63	13.6	1.39	7.87	0.01*
Positive1 - Positive2	115	-2.24	7.52	-3.63	-0.85	0*
Negative1 - Negative2	115	3.85	8.12	2.35	5.35	0*

## Sheet: S3
Variables		Sum of Squares	df	Mean Square	F	Sig.
Difference_Buzz_Avg	Between Groups	112.688	3	37.563	0.963	0.412
	Within Groups	5031.92	129	39.007
	Total	5144.61	132
Difference_Buzz_max	Between Groups	86.757	3	28.919	0.714	0.545
	Within Groups	5141.22	127	40.482
	Total	5227.98	130
Difference_om_Tscore	Between Groups	2945.11	3	981.705	1.822	0.146
	Within Groups	73279.5	136	538.82
	Total	76224.7	139
Difference_Com_tscore	Between Groups	542.564	3	180.855	1.867	0.138
	Within Groups	13170.7	136	96.843
	Total	13713.2	139
Difference_HitRt_tscore	Between Groups	987.105	3	329.035	2.765	0.044
	Within Groups	16181.1	136	118.979
	Total	17168.2	139
Difference_DigitRecall	Between Groups	1938.56	3	646.187	5.618	0.001
	Within Groups	15297.9	133	115.022
	Total	17236.5	136
Difference_ListeningRecall	Between Groups	1032.09	3	344.03	1.517	0.213
	Within Groups	30155.6	133	226.734
	Total	31187.7	136
Difference_ListeningRecall_processing	Between Groups	1295.5	3	431.833	2.547	0.059
	Within Groups	22718.9	134	169.544
	Total	24014.4	137
Difference_SpatialRecall	Between Groups	192.571	3	64.19	0.327	0.806
	Within Groups	18035.7	92	196.04
	Total	18228.2	95
Difference_SpatialRecall_processing	Between Groups	397.911	3	132.637	0.715	0.546
	Within Groups	17073.6	92	185.582
	Total	17471.5	95
Difference_Positive	Between Groups	171.313	3	57.104	1.093	0.354
	Within Groups	7156.09	137	52.234
	Total	7327.4	140
Difference_Negative	Between Groups	319.131	3	106.377	1.734	0.163
	Within Groups	8403	137	61.336
	Total	8722.13	140

## Sheet: S4
Correlations between Age and Improvement.
Age and …		Control	Meditation
Difference_Buzz_Avg	Pearson Correlation	0.387	0.105
	Sig. (2-tailed)	0.056	0.278
	N	25	108
Difference_Buzz_max	Pearson Correlation	.451*	0.035
	Sig. (2-tailed)	0.024	0.723
	N	25	106
Difference_om_Tscore	Pearson Correlation	0.376	0.116
	Sig. (2-tailed)	0.064	0.216
	N	25	115
Difference_Com_tscore	Pearson Correlation	-0.117	0.119
	Sig. (2-tailed)	0.576	0.204
	N	25	115
Difference_HitRt_tscore	Pearson Correlation	0.137	0.097
	Sig. (2-tailed)	0.514	0.304
	N	25	115
Difference_DigitRecall	Pearson Correlation	0.06	0.015
	Sig. (2-tailed)	0.782	0.871
	N	24	113
Difference_ListeningRecall	Pearson Correlation	0.102	0.066
	Sig. (2-tailed)	0.636	0.488
	N	24	113
Difference_ListeningRecall_processing	Pearson Correlation	0.013	0.069
	Sig. (2-tailed)	0.951	0.465
	N	25	113
Difference_SpatialRecall	Pearson Correlation	0.042	-0.004
	Sig. (2-tailed)	0.837	0.975
	N	26	70
Difference_SpatialRecall_processing	Pearson Correlation	0.166	-0.019
	Sig. (2-tailed)	0.417	0.875
	N	26	70
Difference_Positive	Pearson Correlation	-0.026	0.168
	Sig. (2-tailed)	0.9	0.074
	N	26	115
Difference_Negative	Pearson Correlation	0.158	0.007
	Sig. (2-tailed)	0.439	0.943
	N	26	115

## Sheet: S5
Significant Differences in Improvement between Genders for meditation group.
Meditation		Levene's Test		t-test for Equality of Means
		F	Sig.	t	df	Sig. (2-tailed)	Mean Difference
Difference_Buzz_Avg	Equal variances assumed	0.178	0.674	0.83	106	0.409	1.227
	Equal variances not assumed			0.81	40.482	0.423	1.227
Difference_Buzz_max	Equal variances assumed	0.547	0.461	0.559	104	0.577	0.832
	Equal variances not assumed			0.639	54.918	0.525	0.832
Difference_om_Tscore	Equal variances assumed	3.274	0.073	-0.124	113	0.901	-0.648
	Equal variances not assumed			-0.095	32.791	0.925	-0.648
Difference_Com_tscore	Equal variances assumed	0	1	-0.248	113	0.804	-0.514
	Equal variances not assumed			-0.248	45.661	0.805	-0.514
Difference_HitRt_tscore	Equal variances assumed	2.258	0.136	-0.666	113	0.507	-1.254
	Equal variances not assumed			-0.539	34.765	0.593	-1.254
Difference_DigitRecall	Equal variances assumed	0.353	0.554	-0.017	111	0.987	-0.045
	Equal variances not assumed			-0.017	42.701	0.987	-0.045
Difference_ListeningRecall	Equal variances assumed	0.001	0.979	1.33	111	0.186	4.247
	Equal variances not assumed			1.289	41.552	0.204	4.247
Difference_ListeningRecall_processing	Equal variances assumed	1.984	0.162	2.022	111	0.046	5.534
	Equal variances not assumed			1.746	35.724	0.089	5.534
Difference_SpatialRecall	Equal variances assumed	3.548	0.064	0.027	68	0.978	0.109
	Equal variances not assumed			0.034	48.711	0.973	0.109
Difference_SpatialRecall_processing	Equal variances assumed	2.406	0.125	0.506	68	0.614	1.893
	Equal variances not assumed			0.569	37.471	0.573	1.893
Difference_Positive	Equal variances assumed	0.023	0.88	0.888	113	0.376	1.453
	Equal variances not assumed			0.918	48.318	0.363	1.453
Difference_Negative	Equal variances assumed	0.9	0.345	-0.024	113	0.981	-0.042
	Equal variances not assumed			-0.023	42.728	0.982	-0.042

## Sheet: S6
Variables	N	Paired Differences				Sig. (2-tailed)
		Mean	SD	95% Confidence Interval of the Difference
				Lower	Upper
Buzz2Avg - Buzz1Avg	31	-2.72	5.15	-4.61	-0.83	0.01
Buzz2Max - Buzz1Max	31	-3.12	7.4	-5.83	-0.4	0.03
Om2TScore - Om1TScore	31	0	1.32	-0.48	0.48	1
Com2Tscore - Com1Tscore	31	0.39	0.95	0.04	0.74	0.03
HitRt2Tscore - HitRt1Tscore	31	-0.39	1.17	-0.82	0.04	0.08
DigitRecall2 - DigitalRecall1	31	0.23	7.92	-2.68	3.13	0.87
ListeningRecall2 - ListeningRecall1	31	-4.06	12.21	-8.54	0.41	0.07
ListeningProcessing2 - ListeningRecallprocessing1	31	2.42	11.3	-1.73	6.57	0.24
Positive2 - Positive1	31	-1.81	6.46	-4.18	0.56	0.13
Negative2- Negative1	31	4.1	7.71	1.27	6.93	0.01

## Sheet: S7
Variables	N	Paired Differences				Sig. (2-tailed)
	N	Mean	SD	95% Confidence Interval of the Difference
				Lower	Upper
Buzz2Avg - Buzz1Avg	34	-2.37	7.62	-5.03	0.29	0.08
Buzz2Max - Buzz1Max	34	-2.04	4.58	-3.64	-0.44	0.01
Om2TScore - Om1TScore	34	0.12	1.63	-0.45	0.69	0.68
Com1Tscore - Com2Tscore	34	0.44	1.08	0.06	0.82	0.02
HitRt2Tscore - HitRt1Tscore	34	-0.26	0.86	-0.57	0.04	0.08
DigitRecall2 - DigitalRecall1	31	-1.52	11.59	-5.77	2.74	0.47
ListeningRecall2 - ListeningRecall1	31	-10.65	12.6	-15.27	-6.02	0
ListeningProcessing2 - ListeningRecallprocessing1	31	10.84	13.27	5.97	15.71	0
SpatialRecall1 - SpatialRecall2	11	-1.18	11.54	-8.93	6.57	0.74
SpatialProcessing2 - SpatialRecallprocessing1	11	0.09	13.46	-8.95	9.14	0.98
Positive2 - Positive1	34	-0.85	5.72	-2.84	1.15	0.39
Negative2 - Negative1	34	2.83	7.92	0.06	5.59	0.05

## Sheet: S8
Variables	N	Paired Differences				Sig. (2-tailed)
		Mean	SD	95% Confidence Interval of the Difference
				Lower	Upper
Buzz2Avg - Buzz1Avg	51	-2.7	7.1	-4.7	-0.7	0.01
Buzz2Max - Buzz1Max	51	-2.19	7.83	-4.39	0.02	0.05
Om2TScore - Om1TScore	50	-0.2	1.76	-0.7	0.3	0.43
Com2Tscore - Com1Tscore	50	0.34	1.1	0.03	0.65	0.03
HitRt2Tscore - HitRt1Tscore	50	-0.02	1.32	-0.39	0.35	0.91
DigitRecall2 - DigitalRecall1	51	-8.82	12.81	-12.43	-5.22	0
ListeningRecall2 - ListeningRecall1	51	-10.53	16.4	-15.14	-5.92	0
ListeningProcessing2 - ListeningRecallprocessing1	51	8.82	12.14	5.41	12.24	0
SpatialRecall2 - SpatialRecall1	51	-5.39	15.71	-9.81	-0.97	0.02
SpatialProcessing2 - SpatialRecallprocessing1	51	6.06	14.17	2.07	10.04	0
Positive2 - Positive1	50	-3.46	9	-6.02	-0.9	0.01
Negative2 - Negative1	50	4.4	8.58	1.96	6.84	0

## Sheet: S9
Multiple Comparisons
Dependent Variable				Mean Difference (I-J)	Std. Error	Sig.	95% Confidence Interval
							Lower Bound	Upper Bound
Difference_HitRt_tscore	Tukey HSD	Control	Buzz	7.278	2.932	0.067	-0.35	14.9
			Green	6.346	2.874	0.126	-1.13	13.82
			Combined	2.814	2.672	0.718	-4.14	9.76
		Buzz	Control	-7.278	2.932	0.067	-14.9	0.35
			Green	-0.932	2.709	0.986	-7.98	6.11
			Combined	-4.464	2.494	0.283	-10.95	2.02
		Green	Control	-6.346	2.874	0.126	-13.82	1.13
			Buzz	0.932	2.709	0.986	-6.11	7.98
			Combined	-3.532	2.425	0.466	-9.84	2.77
		Combined	Control	-2.814	2.672	0.718	-9.76	4.14
			Buzz	4.464	2.494	0.283	-2.02	10.95
			Green	3.532	2.425	0.466	-2.77	9.84
	Bonferroni	Control	Buzz	7.278	2.932	0.086	-0.57	15.13
			Green	6.346	2.874	0.173	-1.35	14.04
			Combined	2.814	2.672	1	-4.34	9.97
		Buzz	Control	-7.278	2.932	0.086	-15.13	0.57
			Green	-0.932	2.709	1	-8.18	6.32
			Combined	-4.464	2.494	0.454	-11.14	2.21
		Green	Control	-6.346	2.874	0.173	-14.04	1.35
			Buzz	0.932	2.709	1	-6.32	8.18
			Combined	-3.532	2.425	0.885	-10.02	2.96
		Combined	Control	-2.814	2.672	1	-9.97	4.34
			Buzz	4.464	2.494	0.454	-2.21	11.14
			Green	3.532	2.425	0.885	-2.96	10.02
Difference_DigitRecall	Tukey HSD	Control	Buzz	-3.559	2.916	0.615	-11.15	4.03
			Green	-1.817	2.916	0.924	-9.4	5.77
			Combined	5.49	2.655	0.169	-1.42	12.4
		Buzz	Control	3.559	2.916	0.615	-4.03	11.15
			Green	1.742	2.724	0.919	-5.35	8.83
			Combined	9.049*	2.442	0.002	2.69	15.4
		Green	Control	1.817	2.916	0.924	-5.77	9.4
			Buzz	-1.742	2.724	0.919	-8.83	5.35
			Combined	7.307*	2.442	0.017	0.95	13.66
		Combined	Control	-5.49	2.655	0.169	-12.4	1.42
			Buzz	-9.049*	2.442	0.002	-15.4	-2.69
			Green	-7.307*	2.442	0.017	-13.66	-0.95
	Bonferroni	Control	Buzz	-3.559	2.916	1	-11.37	4.25
			Green	-1.817	2.916	1	-9.63	5.99
			Combined	5.49	2.655	0.243	-1.62	12.6
		Buzz	Control	3.559	2.916	1	-4.25	11.37
			Green	1.742	2.724	1	-5.55	9.04
			Combined	9.049*	2.442	0.002	2.51	15.59
		Green	Control	1.817	2.916	1	-5.99	9.63
			Buzz	-1.742	2.724	1	-9.04	5.55
			Combined	7.307*	2.442	0.02	0.77	13.85
		Combined	Control	-5.49	2.655	0.243	-12.6	1.62
			Buzz	-9.049*	2.442	0.002	-15.59	-2.51
			Green	-7.307*	2.442	0.02	-13.85	-0.77

[truncated: 1 more sheets: S10]
